# Supplementary material for: Unraveling the Mechanism of Impaired Osteogenic Differentiation in Osteoporosis: Insights from ADRB2 Gene Polymorphism
Source: Cells. 2024 Dec 20;13(24):2110. doi: 10.3390/cells13242110 (PMC11674950; doi:10.3390/cells13242110)
Supplement: Supplementary file 1 [file cells-13-02110-s001.zip]

Archive with 1 entries (1 files):
- cells-3356850-supplementary.pdf
